# Supplementary material for: EZH2 inhibitors sensitize myeloma cell lines to panobinostat resulting in unique combinatorial transcriptomic changes
Source: Oncotarget. 2018 Apr 24;9(31):21930–42. doi: 10.18632/oncotarget.25128 (PMC5955152; doi:10.18632/oncotarget.25128)
Supplement: Supplementary file 4 [file oncotarget-09-21930-s004.xlsx]

## Sheet: FLAM76; 4day 5uM EPZ-6438
Upstream.Regulator

## Sheet: FLAM76; 5.5day 5uM EPZ-6438
Upstream.Regulator

## Sheet: FLAM76; 5.5day 20nM Pan
Upstream.Regulator

## Sheet: FLAM76; 5.5day combo
Upstream.Regulator

## Sheet: FLAM76; Subset;unique-to-combo
Upstream.Regulator

## Sheet: MMM1; 4day 5uM EPZ-6438
Upstream.Regulator

## Sheet: MMM1; 5.5day 5uM EPZ-6438
Upstream.Regulator

## Sheet: MMM1; 5.5day 20nM Pan
Upstream.Regulator

## Sheet: MMM1; 5.5day combo
Upstream.Regulator

## Sheet: MMM1; Subset;unique-to-combo
Upstream.Regulator
